# Supplementary material for: Beneficial Effects of Cocoa Flavanols on Microvascular Responses in Young Men May Be Dependent on Ethnicity and Lifestyle
Source: Nutrients. 2024 Aug 31;16(17):2911. doi: 10.3390/nu16172911 (PMC11403714; doi:10.3390/nu16172911)
Supplement: Supplementary file 1 [file nutrients-16-02911-s001.zip]

Archive with 1 entries (1 files):
- nutrients-3081553-supplementary.pdf
